# Supplementary material for: The Role of Socioeconomic Status in Longitudinal Trends of Cholera in Matlab, Bangladesh, 1993–2007
Source: PLoS Negl Trop Dis. 2013 Jan 10;7(1):e1997. doi: 10.1371/journal.pntd.0001997 (PMC3542183; doi:10.1371/journal.pntd.0001997)
Supplement: Table S1 — Additional model specifications with random slope and intercept terms for both the Poisson and ZI portions of the ZIP model. (XLS) [file pntd.0001997.s002.xls]

## Sheet: Table S1
Table S1. Additional model specifications with random slope and intercept terms for both the Poisson and ZI portions of the ZIP model
		Model A: Unconditional Growth								Model B: Random Slopes and Intercepts
		Poisson Model				ZI Model				Poisson Model				ZI Model
		Estimate	SE	p-value		Estimate	SE	p-value		Estimate	SE	p-value		Estimate	SE	p-value
Intercept (initial status)		-1.2876	0.1339	<.0001		1.3858	0.1318	<.0001		-1.1734	0.09846	<.0001		1.6157	0.1017	<.0001
SES on intercept										-0.1428	0.07235	0.048		0.18	0.08111	0.026
Time (change)		-0.06194	0.02091	<.0001		0.1431	0.02079	<.0001		-0.07573	0.01495	<.0001		0.1248	0.01532	<.0001
SES on time										0.0117	0.01272	0.357		0.001339	0.01333	0.92
Log Population										0.6115	0.04912	<.0001		-0.6077	0.05123	<.0001
Distance to Hospital										-0.05614	0.01776	0.002		0.1594	0.01771	<.0001
Random Intercept		1.2235	0.1507	<.0001		0.8607	0.1383	0.0025		0.519	0.07627	<0.0001		0.1353	0.1227	0.271
Random Slope		0.0095	0.0018	<.0001		0.00147	0.00213	0.4899		0.007466	0.001592	<0.0001		-0.01971	0.01548	0.203
Covariance		-0.0568	0.0128	<0.0001		0	0	1		-0.03333	0.009319	0.004		0.003666	0.002475	0.139
-2 Log Likelihood		34480								31934
AIC		34498								31970
BIC		34561								32095
