# Supplementary material for: The Role of Socioeconomic Status in Longitudinal Trends of Cholera in Matlab, Bangladesh, 1993–2007
Source: PLoS Negl Trop Dis. 2013 Jan 10;7(1):e1997. doi: 10.1371/journal.pntd.0001997 (PMC3542183; doi:10.1371/journal.pntd.0001997)
Supplement: Table S2 — Additional model specifications showing robusteness check of SES indices, sanitation variable and age. (XLS) [file pntd.0001997.s003.xls]

## Sheet: Table S2
Table S2. Additional model specifications showing robusteness check of SES indices, sanitation variable and age
		Model 1: Unconditional Growth Poisson Only Random Effects								Model 2: Growth Conditioned on Pop and Hospital Dist Poisson Only Random Effects								Model 3: Growth Conditioned on Pop and Hospital Distance Poisson Only Random Effects w/SES Index on Intercept								Model 4: Growth Conditioned on Pop and Hospital Distance Poisson Only Random Effects w/Sanitation on Intercept								Model 6: Growth Conditioned on Pop and Hospital Distance Poisson Only Random Effects w/Sanitation & SES on Intercept								Model 7: Growth Conditioned on Pop and Hospital Dist Poisson Only Random Effects w/Sanitation on Slope
		Poisson Model				ZI Model				Poisson Model				ZI Model				Poisson Model				ZI Model				Poisson Model				ZI Model				Poisson Model				ZI Model				Poisson Model				ZI Model
		Estimate	SE	p-value		Estimate	SE	p-value		Estimate	SE	p-value		Estimate	SE	p-value		Estimate	SE	p-value		Estimate	SE	p-value		Estimate	SE	p-value		Estimate	SE	p-value		Estimate	SE	p-value		Estimate	SE	p-value		Estimate	SE	p-value		Estimate	SE	p-value
Intercept (initial status)		-1.9377	0.0924	<0.0001		0.6592	0.0706	<0.0001		-1.199	0.0899	<0.0001		1.488	0.081	<0.0001		-1.186	0.089	<0.0001		1.4931	0.0808	<0.0001		-1.63	0.507	0.0013		1.6935	0.5612	0.0026		-1.4656	0.4716	0.0019		1.6127	0.5087	0.0015		-1.2029	0.0901	<0.0001		1.4928	0.08125	<0.0001
Effect on intercept
SES Index																		-0.1081	0.0557	0.0526		0.1587	0.059	0.0073										-0.07797	0.0588	0.1851		0.1464	0.06225	0.0187
Latrine facility - septic																											Ref				Ref				Ref				Ref
Latrine facility - slab/sealed																										0.3169	0.513	0.5368		-0.0626	0.5698	0.9125		0.2225	0.4759	0.6402		-0.071	0.5157	0.8905
Latrine facility - open/none																										0.4645	0.505	0.3577		-0.232	0.5615	0.6795		0.3002	0.4708	0.5238		-0.1269	0.5104	0.8036
Time (change)		-0.0707	0.0168	<0.0001		0.126	0.011	<0.0001		-0.082	0.013	<0.0001		0.119	0.0101	<0.0001		-0.08006	0.0129	<0.0001		0.1202	0.01011	<0.0001		-0.0806	0.0129	<0.0001		0.1197	0.01008	<0.0001		-0.08005	0.01295	<0.0001		0.12	0.01009	<0.0001		-0.0772	0.0778	0.3213		0.2201	0.0774	0.0044
Effect on slope (time)
SES Index
Latrine facility - septic																																											Ref
Latrine facility - slab/sealed																																										0	0.078	1		-0.07046	0.0784	0.3689
Latrine facility - open/none																																										-0.00098	0.0767	0.9898		-0.1068	0.07711	0.1659
Age
Log Population										0.6618	0.05127	<0.0001		-0.5611	0.05267	<0.0001		0.6437	0.05066	<0.0001		-0.5633	0.0522	<0.0001		0.6496	0.0511	<0.0001		-0.5609	0.05265	<0.0001		0.6364	0.0507	<0.0001		-0.5643	0.0523	<0.0001		0.6562	0.05158	0.006		-0.5646	0.05304	<0.0001
Distance to Hospital										-0.04754	0.01805	0.0085		0.1556	0.0176	<0.0001		-0.056	0.0175	0.0014		0.157	0.01722	<0.0001		-0.0546	0.018	0.0024		0.1568	0.0176	<0.0001		-0.05774	0.0178	0.0012		0.157	0.01748	<0.0001		-0.04905	0.01785	<0.0001		0.1588	0.01747	<0.0001
Random Intercept		1.191	0.142	<0.0001						0.558	0.0718	<0.0001						0.544	0.0707							0.5458	0.0708	<0.0001						0.5409	0.07058	<0.0001						0.5648	0.0722	<0.0001
Random Slope		0.0117	0.0018	<0.0001						0.0085	0.0015	<0.0001														0.0084	0.0015	<0.0001						0.00847	0.0015	<0.0001						0.0086	0.0015	<0.0001
Covariance		-0.0648	0.01449	<0.0001						-0.037	0.0091	<0.0001														-0.03592	0.0088	<0.0001						-0.0365	0.0088	<0.0001						-0.03844	0.009	<0.0001
-2 Log Likelihood		33831								31469								31262								31304								31256								31317
AIC		33845								31491								31288								31334								31290								31347
BIC		33893								31566								31378								31437								31407								31450
[truncated: 6 more columns]
